# Supplementary material for: XPS Investigation of the Oxidation States of the As-Deposited Ta Films Prepared by Magnetron Sputtering Technology
Source: Materials (Basel). 2023 Nov 28;16(23):7405. doi: 10.3390/ma16237405 (PMC10707248; doi:10.3390/ma16237405)
Supplement: Supplementary file 1 [file materials-16-07405-s001.zip]

Archive with 1 entries (1 files):
- materials-2682437-supplementary.pdf
